# Supplementary material for: Testosterone induces renal tubular epithelial cell death through the HIF-1α/BNIP3 pathway
Source: J Transl Med. 2019 Feb 28;17:62. doi: 10.1186/s12967-019-1821-7 (PMC6394048; doi:10.1186/s12967-019-1821-7)
Supplement: Supplementary file 3 — Additional file 3: Table S1. Primers for ChIP PCR of human and mouse BNIP3. [file 12967_2019_1821_MOESM3_ESM.xlsx]

## Sheet: Sheet1
	Primers for ChIP PCR of human and mouse BNIP3
			Position from ORF						Position from ORF
Human	1F	GTCAGAGTCTTCCACCGACATTAGT	-2407			Mouse	1F	CTTTTCTCCCCCCCTTTGAACGGGC	-2249
	1R	CTCAAATCTTGTACAGAATACCAGCTC	-2158				1R	CACCATGTAAGCCAGGCTGGCATCG	-1953
	2F	TGTACAAGATTTGAGAACCGTCATC	-2172				2F	GACAACCTTTTCTCCTTAAAAATAC	-2052
	2R	TGATGGAGGCAGCAGTTTCATCAGC	-1942				2R	TGCCTCTGCCTCCCAAATGCTGGGA	-1802
	3F	TGCCTCCATCACAGCCCAACAAAAA	-1952				3F	ACACACATACATACATACATAGAAA	-1889
	3R	TACGGTGCACATAAGGATTACAATG	-1640				3R	AAAACGAAAATGTGGATTTGAAGGG	-1604
	4F	TCCTTATGTGCACCGTACTTGGTAA	-1656				4F	GCCAGGGCTGCACAGAGAAACTCTG	-1752
	4R	GTGAGCCATGATCAGGCCACTACCC	-1408				4R	TGTGTCCAGCAAGAAACAGCTGTGG	-1444
	5F	AGGCTGGAGGGTAGTGGCCTGATCA	-1403				5F	GCTGGACACAGAGTCTGTCACCAAG	-1453
	5R	GCATTTCATCCCTGCTCTTGCCTGT	-1082				5R	TTGTAACCTACTCTGGTCTTAAACT	-1199
	6F	GCAAGAGCAGGGATGAAATGCACGC	-1102				6F	ACAAAGCGAATCTGTCTAAAAAAAG	-1202
	6R	TGGGTGCCCGGCTTCCGTGGGAGCC	-787				6R	TATCTTAGTAGCAGTGGGTCAGGTC	-901
	7F	ACGGAAGCCGGGCACCCACCCGGCC	-804				7F	ATAGCTTCTTTTGAGGTTCACAAGC	-903
	7R	GCCCCGCCGGGGCGCCCCTGCGTGA	-535				7R	CCCAGCCCTGGTTCGTGGCCAGGCT	-594
	8F	GCAGGGGCGCCCCGGCGGGGCGGGC	-555				8F	AGGGCTGGGACTAGAGTTATACATA	-602
	8R	CCGCGGCGGGCGGTGGGCCGGGTTC	-228				8R	GGGCAGACGTGGGCGGGCTCCGAGA	-347
	9F	GGAGAACCCGGCCCACCGCCCGCCG	-255				9F	CCGCCCACGTCTGCCCACCTCCAGC	-352
	9R	TCACAGGGCAGGGCGGGGCCGGGCG	59				9R	ACTGAGGGACAAGGGGCGGGGCGGG	3
	10F	GCACGCGCAGGCCCCAAGTCGCGGC	-14				10F	TCCCTCAGTCCAGTGTCGCCTGGCC	-5
	10R	GCAGGCTCTCCTCCTGCATCCCGGG	250				10R	CCCAGCCCCGGCTGCACCGAACTGC	244
